# Supplementary material for: Dizziness and Falls in Obese Inpatients Undergoing Metabolic Rehabilitation
Source: PLoS One. 2017 Jan 11;12(1):e0169322. doi: 10.1371/journal.pone.0169322 (PMC5226725; doi:10.1371/journal.pone.0169322)
Supplement: S2 File — (XLS) [file pone.0169322.s002.xls]

## Sheet: Foglio1
gender	Age	Fall	BMI	Tot
M	57	N	32.2	0
F	18	N	32.2	0
M	67	N	33	0
M	73	N	34.67	0
M	70	N	37	0
M	63	N	37.4	0
F	61	N	38.2	0
M	70	N	38.7	0
F	41	N	40.07	0
F	71	N	40.9	0
F	55	N	41.1	0
F	47	N	42	0
M	69	N	42.27	0
M	50	N	42.9	0
F	65	N	43	0
M	66	N	43.2	0
F	61	N	43.3	0
F	68	N	44.4	0
M	65	N	45.4	0
F	70	N	45.5	0
F	72	N	45.66	0
F	65	N	45.7	0
M	45	N	47.3	0
F	59	N	47.7	0
M	37	N	47.7	0
M	49	N	48.2	0
M	45	N	48.3	0
F	56	N	53	0
M	45	N	56.9	0
F	51	N	58.8	0
M	60	N	63.8	0
F	31	N	31	2
F	72	N	33.4	2
F	71	N	33.8	2
F	63	N	38.76	2
M	54	N	38.9	2
M	47	N	40	2
M	68	N	41.3	2
F	68	N	42.4	2
F	54	N	43.24	2
M	59	N	45.2	2
F	72	N	46.41	2
M	68	N	46.8	2
M	40	N	47	2
F	45	N	59.4	2
F	27	N	32.99	4
M	62	N	35.7	4
M	80	N	43	4
M	60	N	45.37	4
M	58	N	46.4	4
M	48	N	54.7	4
F	51	N	56.4	4
F	47	N	35	6
F	33	N	37.07	6
F	68	N	39	6
F	37	N	40	6
F	65	N	40.57	6
F	48	N	50	6
M	76	N	50.2	6
M	55	N	61	6
F	41	N	41	8
F	56	N	44.04	8
F	62	N	48.6	8
M	69	N	50.56	8
M	46	N	51.2	8
F	58	N	52.69	8
F	56	N	32.47	12
M	49	N	35	10
F	60	N	35.5	12
F	51	N	37.1	14
M	57	N	37.6	10
F	53	N	38.3	10
F	59	N	39.6	10
F	64	N	39.9	10
F	70	N	40.12	12
F	57	N	41.08	12
F	45	N	41.6	10
F	76	N	42.3	16
F	64	N	43.85	10
F	54	N	44	12
F	53	N	46.38	10
F	58	N	50.35	12
M	59	N	50.7	10
F	57	N	56	14
M	39	N	58.56	16
M	78	N	32.3	28
F	51	N	33	24
F	73	N	34.49	34
F	64	N	35	26
M	31	N	36.66	34
F	77	N	36.9	32
F	52	N	37	24
F	76	N	37.2	34
M	78	N	37.8	32
F	60	N	39.4	26
F	47	N	40	20
F	75	N	40.3	18
F	53	N	41.98	18
F	59	N	42	18
F	57	N	43	28
F	69	N	43.7	26
F	49	N	44.6	28
F	59	N	44.64	32
F	41	N	45.07	28
M	46	N	45.2	18
F	73	N	47	18
F	67	N	47	32
F	67	N	47.6	22
M	74	N	52.9	24
F	62	N	54.12	32
M	64	N	56.2	24
M	69	N	58	22
F	69	N	35	52
M	57	N	35.1	52
F	66	N	36.4	46
F	76	N	38	44
F	54	N	39.7	48
F	68	N	39.9	46
F	69	N	43	36
F	79	N	43	46
F	77	N	43.5	40
M	61	N	45.2	52
F	68	N	46	38
F	51	N	47.9	38
F	41	N	49.22	42
F	70	N	50	38
F	60	N	63.6	36
F	46	N	33.58	66
F	41	N	33.89	64
F	58	N	35.5	64
F	82	N	39.54	68
M	73	N	41.2	68
M	67	N	41.98	60
M	62	N	58	56
F	59	N	60.2	60
F	68	N	46	54
F	69	Y	35.7	0
F	67	Y	36.6	0
M	59	Y	36.7	0
M	66	Y	36.9	0
F	45	Y	40.16	0
M	32	Y	40.32	0
F	61	Y	41.5	0
M	54	Y	42.8	0
F	34	Y	43.4	0
M	55	Y	44.9	0
F	46	Y	48.2	0
F	67	Y	31.7	2
M	56	Y	44	2
F	52	Y	53.6	2
F	38	Y	62	4
F	72	Y	35	6
F	55	Y	38.5	6
F	62	Y	37.2	8
M	65	Y	40.53	6
F	64	Y	40.6	6
F	59	Y	43.8	8
F	58	Y	39.56	12
F	58	Y	39.6	16
M	52	Y	40	14
F	52	Y	41.9	14
F	42	Y	44.1	10
F	53	Y	46.3	14
F	59	Y	50.3	14
F	43	Y	52	16
F	57	Y	34.7	20
F	50	Y	39.6	30
F	82	Y	40.47	22
M	64	Y	40.49	18
F	72	Y	42.8	30
M	76	Y	43	18
F	68	Y	46.8	34
M	58	Y	47.4	22
M	67	Y	48	24
F	54	Y	48.4	20
F	69	Y	38	50
M	69	Y	46	36
F	59	Y	50.9	50
F	66	Y	52.5	46
F	67	Y	57	44
F	62	Y	57	45
F	73	Y	60	48
M	55	Y	35.5	70
F	84	Y	38.7	76
F	69	Y	40.8	56
M	68	Y	40.8	60
F	66	Y	42.5	74
M	68	Y	44.4	56
F	30	Y	44.6	58
M	71	Y	44.6	74
F	72	Y	45	92
M	58	Y	47.1	64
F	73	Y	50	82
F	60	Y	52.5	84
F	56	Y	52.8	64
F	68	Y	58	64
M	80		33.3	0
M	65		33.4	0
F	62		36.6	0
M	65		38	0
F	61		38.3	0
M	49		38.3	0
M	45		38.4	0
M	77		38.5	0
F	63		38.6	0
M	48		38.9	0
M	50		39	0
F	38		39	0
M	70		39.4	0
F	72		40	0
F	57		40.2	0
M	62		40.2	0
F	72		41.6	0
F	59		42	0
F	57		42	0
M	77		42.1	0
F	37		42.15	0
M	65		43.2	0
M	67		43.67	0
M	47		44.9	0
M	58		45.1	0
M	72		46.5	0
M	48		47.8	0
M	66		48	0
M	67		48.6	0
M	53		51	0
F	56		51.4	0
M	55		51.8	0
M	54		53	0
M	52		54.7	0
M	42		55.3	0
F	60		57	0
M	53		69.7	0
M	56		42.8	2
F	77		43.5	2
F	73		46	2
F	64		46.2	2
F	71		39	4
F	75		44	4
M	40		46.7	4
F	55		49.2	4
F	58		51.1	4
M	56		59.12	4
M	55		71.5	4
M	55		33	6
M	63		39	8
M	66		44.94	6
F	50		45	6
M	72		45	8
F	65		47.61	8
F	52		50.78	8
F	52		52.16	8
F	59		53.5	8
M	75		35	12
F	22		37	12
F	20		39.2	10
F	55		40.34	16
F	57		43.8	10
M	52		45	16
F	66		46.6	12
M	36		48.9	12
M	64		49.4	12
M	74		50	12
F	66		52	16
M	70		52.9	10
F	61		58.61	12
M	55		31.8	18
M	70		30	20
F	49		33	28
F	58		34	18
M	77		34	34
F	52		34.1	18
M	56		34.1	18
M	72		34.7	22
F	53		35	28
M	79		36.5	32
F	45		36.9	18
M	45		37	30
M	62		38.6	20
M	73		38.9	18
F	73		42	30
F	55		42.6	26
F	76		43	30
M	27		43.4	22
F	46		44.6	28
M	52		45.2	30
F	71		45.5	18
F	82		47.6	32
F	59		50	30
M	66		55.9	22
F	60		57.7	28
F	36		31	36
F	53		30.4	42
F	73		37.2	36
M	56		37.3	40
M	64		37.5	44
F	60		38.95	48
F	55		40.6	46
M	54		40.8	40
F	69		41.3	52
F	57		44	38
F	62		44.2	50
F	58		52.7	38
F	64		56	40
M	43		60.2	52
F	39		63.2	52
F	72		30.2	64
F	56		32.9	70
M	61		36	92
F	76		37.1	84
M	54		37.6	80
M	66		37.9	84
F	53		38.6	84
F	71		39.2	60
F	71		39.9	76
F	58		40.4	68
F	61		41	90
F	60		42.9	94
F	71		45.5	72
M	55		46.3	60
F	60		46.7	66
F	53		51	54
F	52		51.4	78
M	76		51.6	100
F	56		53	54
F	62		53.2	82
F	72		62	84
F	63		64.7	66
F	54		65	68
